# Supplementary material for: A 20-minute, free-running, whole-heart cardiac MRI to image myocardial injury following reperfused myocardial infarction: demonstration in a large animal model
Source: Radiol Adv. 2026 Apr 17;3(2):umag009. doi: 10.1093/radadv/umag009 (PMC13099398; doi:10.1093/radadv/umag009)
Supplement: umag009_Supplementary_Data [file umag009_supplementary_data.zip]

Archive with 14 entries (14 files):
- 558263320_16687002_1765380780848.pdf
- 559884561_139402558_1767905471721.pdf
- 558263324_139403105_1765412962815.pdf
- 558263316_31393185_1765387381405.pdf
- 559884555_139402637_1767715034780.pdf
- Supplementary_Data.zip
- 558263318_139402972_1765379294837.pdf
- 558263298_70798027_1765378734921.pdf
- 559884578_102951729_1767973276437.pdf
- 558263294_139398262_1765436959089.pdf
- 559884549_144151765_1767139992437.pdf
- 558263308_139402708_1765404148701.pdf
- 559884553_139402420_1767728768423.pdf
- 559884565_89324522_1767651157230.pdf
